# Supplementary material for: In situ cryo-ET visualization of mitochondrial depolarization and mitophagic engulfment
Source: Proc Natl Acad Sci U S A. 2025 Jul 31;122(31):e2511890122. doi: 10.1073/pnas.2511890122 (PMC12337332; doi:10.1073/pnas.2511890122)
Supplement: Supplementary file 2 — Dataset S01 (XLSX) [file pnas.2511890122.sd01.xlsx]

## Sheet: Sheet1
RESOURCE TYPE	RESOURCE NAME	SOURCE	IDENTIFIER	NEW/REUSE	ADDITIONAL INFORMATION
Dataset	structural coordinates	rcsb.org	9O6S, 9O6T	NEW
Dataset	density maps	ebi.ac.uk/emdb	EMDB-70179,70180	NEW
Dataset	raw cryo-EM data	ebi.ac.uk/empiar	EMPIAR-12871	NEW
Dataset	PDB: Structure of Human ATP synthase	https://www.rcsb.org/structure/8H9T	PDB: 8H9T	REUSE	https://doi.org/10.2210/pdb8H9T/pdb
Dataset	PDB: Structure of HFLC/K complex in open state	https://www.rcsb.org/structure/9CZ2	PDB: 9CZ2	REUSE	https://doi.org/10.2210/pdb9CZ2/pdb
Dataset	PDB: Structure of HFLC/K complex in closed state	https://www.rcsb.org/structure/7VHP	PDB: 7VHP	REUSE	https://doi.org/10.2210/pdb7VHP/pdb
Dataset	PDB: Prohibitin model generated from C11 symmetric processing	https://www.rcsb.org/structure/8RRH	PDB: 8RRH	REUSE	https://doi.org/10.2210/pdb8RRH/pdb
Dataset	EMDB: Density map of putative prohibitin from Chlamydomonas	ebi.ac.uk/emdb	EMDB-50212	REUSE	http://doi.org/doi:10.1126/science.ads8738
Dataset	EMDB: Structure of ATP synthase from EMPIAR-11658	ebi.ac.uk/emdb	EMDB-45272	REUSE	http://doi.org/10.1038/s41592-024-02403-6
Dataset	Images and Tabular data associated w Figures 1, 3, 4	Zenodo	10.1101/2025.03.24.645001	NEW
Software/code	Zeiss ZEN Blue software version 3.7	Carl Zeiss LLC	RRID:SCR_013672	REUSE
Software/code	Arivis Vision4D (ver 4.2.1)	Carl Zeiss LLC	RRID:SCR_018000	REUSE
Software/code	Scipion		RRID:SCR_016738	REUSE	https://scipion.i2pc.es/
Software/code	Membrain		https://github.com/CellArchLab/MemBrain-v2	REUSE
Software/code	Dragonfly		RRID:SCR_025150	REUSE	https://dx.doi.org/10.3791/64435-v
Software/code	Pytom model		https://github.com/SBC-Utrecht/PyTom	REUSE
Software/code	AlphaFold3		RRID:SCR_025885	REUSE
Software/code	Fiji		RRID:SCR_002285	REUSE	https://imagej.net/
Software/code	JACoP		RRID: SCR_025164	REUSE	https://imagej.net/plugins/jacop
Software/code	GraphPad Prism 9		RRID:SCR_002798	REUSE
Software/code	ISOLDE (ver 1.5)	PMID: 29872003	RRID:SCR_025577	REUSE	https://isolde.cimr.cam.ac.uk/
Software/code	MotionCor3		RRID:SCR_016499	REUSE	https://github.com/czimaginginstitute/MotionCor3
Software/code	3DEM		RRID:SCR_016738	REUSE	https://github.com/3dem/relion
Software/code	CTFfind 5		https://github.com/GrigorieffLab/ctffind5_manuscript	REUSE
Software/code	AreTomo2		https://github.com/czimaginginstitute/AreTomo2	REUSE
Software/code	ChimeraX (ver 1.5)	PMID: 32881101	RRID:SCR_015872	REUSE	https://www.cgl.ucsf.edu/chimera/
Software/code	Napari		RRID:SCR_022765	REUSE	https://www.napari-hub.org/
Software/code	Relion 5			REUSE	https://github.com/3dem/relion
Software/code	PHENIX		RRID:SCR_014224	REUSE	https://phenix-online.org/
Software/code	GraphPad Prism (ver 10.1.0)	Graphstats Technologies	RRID:SCR_016274	REUSE	http://www.graphpad.com/
Protocols	OA treatment and Quantification of Parkin recruitment to mitochondria	protocols.io	https://dx.doi.org/10.17504/protocols.io.5qpvoox4dv4o/v1	NEW
Protocols	Transfection	protocols.io	http://dx.doi.org/10.17504/protocols.io.ewov1dr82vr2/v1	NEW
Protocols	Cell culture and cell line generation	protocols.io	https://dx.doi.org/10.17504/protocols.io.81wgbxq2qlpk/v1	REUSE
Protocols	Mitophagy flux assay via in-gel fluorescence	protocols.io	https://dx.doi.org/10.17504/protocols.io.x54v9pwkmg3e/v1	REUSE
Protocols	Lentivirus plasmids generation	protocols.io	https://dx.doi.org/10.17504/protocols.io.yxmvm3z5bl3p/v1	REUSE
Protocols	EM grid seeding and cryo-FIB milling	protocols.io	https://dx.doi.org/10.17504/protocols.io.dm6gpde65gzp/v1	NEW
Protocols	Cryo-electron tomography data acquisition	protocols.io	https://dx.doi.org/10.17504/protocols.io.n92ld533xv5b/v1	NEW
Protocols	Cryo-electron tomography data processing and model building	protocols.io	https://dx.doi.org/10.17504/protocols.io.n92ld533xv5b/v1	NEW
Protocols	Live-cell imaging of mitochondrial membrane proteins cultured mammalian cells using LSM980 with Airyscan 2 laser scanning confocal microscope	protocols.io	https://dx.doi.org/10.17504/protocols.io.q26g79kx3vwz/v1	NEW
Antibody	/
Bacterial strain	/
Virus strain	/
Biological sample	/
Chemical, peptide, or recombinant protein	Lipofectamine	Thermo Fisher Scientific	REF:11668030	REUSE
Chemical, peptide, or recombinant protein	Opti-MEM	Thermo Fisher Scientific	REF: 31985-070	REUSE
Critical commercial assay	/
Experimental model: Cell line	U-2OS	Cell Culture Facility, UC Berkeley	RRID:CVCL_0042	REUSE
Experimental model: Cell line	HEK293T	Cell Culture Facility, UC Berkeley	RRID:CVCL_0063	REUSE
Oligonucleotide	/
Recombinant DNA	mCherry-TOMM20-N-10	Addgene	RRID:Addgene_55146	REUSE	500ng per dish
Recombinant DNA	ATP5F1B-tGFP	Addgene	RRID:Addgene_239795	NEW	250ng per dish
Recombinant DNA	pCMV-VSV-G	Addgene	Addgene_8454	REUSE	https://www.addgene.org/8454/
Recombinant DNA	pCMVR8.74	Addgene	Addgene_22036	REUSE	https://www.addgene.org/22036/
Recombinant DNA	pBS-CMV-gagpol	Addgene	Addgene_35614	REUSE	https://www.addgene.org/35614/
Recombinant DNA	pLV-mCherry-Parkin	Addgene	Addgene_237397	NEW	https://www.addgene.org/237397/
Recombinant DNA	pLV-BFP-mito	Addgene	Addgene_237398	NEW	https://www.addgene.org/237398/
Recombinant DNA	pMRX-IB-pSu9-HaloTag7-mGFP	Addgene	Addgene_184905	REUSE	https://www.addgene.org/184905/
Recombinant DNA	pMK1253	Addgene	Addgene_133058	REUSE	https://www.addgene.org/133058/
Recombinant DNA	pBMN-mCherry-Parkin	Addgene	RRID:Addgene_59419	REUSE	https://www.addgene.org/59419/
Recombinant DNA	EBFP2-Mito-7	Addgene	Addgene_55248	REUSE	https://www.addgene.org/55248/
